# Supplementary material for: Photoacoustic Properties of Polypyrrole Nanoparticles
Source: Nanomaterials (Basel). 2021 Sep 21;11(9):2457. doi: 10.3390/nano11092457 (PMC8470055; doi:10.3390/nano11092457)
Supplement: Supplementary file 1 [file nanomaterials-11-02457-s001.zip]

Archive with 1 entries (1 files):
- nanomaterials-1356307.pdf
